# Supplementary material for: mTOR Pathway Inhibition, Anticancer Activity and In Silico Calculations of Novel Hydrazone Derivatives in Two- and Three-Dimensional Cultured Type 1 Endometrial Cancer Cells
Source: Pharmaceuticals (Basel). 2024 Nov 21;17(12):1562. doi: 10.3390/ph17121562 (PMC11678851; doi:10.3390/ph17121562)
Supplement: Supplementary file 1 [file pharmaceuticals-17-01562-s001.zip]

Archive with 1 entries (1 files):
- pharmaceuticals-3250262-supplementary.pdf
